# Supplementary material for: Opinions towards Medical Students’ Self-Care and Substance Use Dilemmas—A Future Concern despite a Positive Generational Effect?
Source: Int J Environ Res Public Health. 2022 Oct 14;19(20):13289. doi: 10.3390/ijerph192013289 (PMC9603267; doi:10.3390/ijerph192013289)
Supplement: Supplementary file 1 [file ijerph-19-13289-s001.zip]

Archive with 3 entries (2 files):
- ijerph-1891526-supplementary/
- ijerph-1891526-supplementary/S1. Doctor survey.pdf
- ijerph-1891526-supplementary/S2. Public survey.pdf
